# Supplementary material for: Identification and Characterization of Novel Founder Mutations in NDRG1: Refining the Genetic Landscape of Charcot–Marie–Tooth Disease Type 4D in Bulgaria
Source: Int J Mol Sci. 2024 Aug 21;25(16):9047. doi: 10.3390/ijms25169047 (PMC11354586; doi:10.3390/ijms25169047)
Supplement: Supplementary file 1 [file ijms-25-09047-s001.zip]

Archive with 5 entries (5 files):
- FigureS1 - pedigrees.png
- FigureS2 - splicing prediction.jpg
- FigureS3 - heteroduplex.png
- FigureS4 - amplicon_details.png
- TableS1 - primers.pdf
